# Supplementary material for: The genetics of Ug99 stem rust resistance in spring wheat variety ‘Linkert‘
Source: Front Plant Sci. 2024 Mar 7;15:1343148. doi: 10.3389/fpls.2024.1343148 (PMC10954791; doi:10.3389/fpls.2024.1343148)
Supplement: Supplementary file 4 [file Table_1.xlsx]

## Sheet: Sheet1
Supplemental table 1. Phenotypic correlation coefficients among Ethiopia and Kenya environments based on infection response, disease severity and coefficient of infection data.
ETH_coi16	ETH_coi17	ETH_coi18	ETH_sev16	ETH_sev17	ETH_sev18	ETH_it16	ETH_it17	ETH_it18	Ken_coi16	Ken_coi17	Ken_coi18	Ken_sev16	Ken_sev17	Ken_sev18	Ken_it16	Ken_it17	Ken_it18
1	0.120837	0.644674	0.97141	0.178666	0.670776	0.707885	0.0290786	0.310012	0.648069	0.560861	0.724607	0.185545	0.557115	0.757458	-0.0976398	0.490528	0.566181
	1	0.216528	0.105127	0.982204	0.0376126	0.150581	0.7025	0.492749	0.29883	0.51723	0.292518	0.0210959	0.451285	0.12262	0.402826	0.521036	0.453147
		1	0.601183	0.271668	0.886375	0.377573	0.131891	0.621651	0.522655	0.578538	0.811945	0.115066	0.524615	0.797136	-0.05077	0.464406	0.557754
			1	0.160348	0.676791	0.628455	-0.00738854	0.308223	0.669748	0.565598	0.709367	0.206412	0.571462	0.756132	-0.148048	0.490544	0.537391
				1	0.102281	0.161424	0.63966	0.524156	0.334346	0.549576	0.338815	0.00958223	0.490557	0.177839	0.356248	0.527355	0.472043
					1	0.355329	-0.00542005	0.499641	0.5776	0.544735	0.80556	0.220959	0.516304	0.859536	-0.234713	0.445894	0.51183
						1	0.15025	0.16811	0.459677	0.385917	0.429078	0.17972	0.360193	0.423017	0.0931289	0.391469	0.442048
							1	0.302024	0.106861	0.285261	0.200196	0.0365865	0.184944	0.0603253	0.348223	0.391591	0.375457
								1	0.333177	0.436458	0.536238	0.0290241	0.366553	0.42709	0.244007	0.405783	0.429948
									1	0.616418	0.690404	0.356031	0.608338	0.675572	-0.00596206	0.495586	0.641303
										1	0.697566	0.205518	0.963343	0.621539	0.0847598	0.791404	0.689995
											1	0.154073	0.640951	0.935199	-0.0427378	0.572299	0.779199
												1	0.219901	0.221722	0.0159682	0.150136	0.10458
													1	0.601571	0.0149404	0.675543	0.632438
														1	-0.212299	0.475962	0.685624
															1	0.154411	0.0482001
																1	0.656609
																	1
	ETH, Ethiopia; Ken, Kenya; it, infection response; coi, coefficient of infection; sev, disease severity
