# Supplementary material for: The genetics of Ug99 stem rust resistance in spring wheat variety ‘Linkert‘
Source: Front Plant Sci. 2024 Mar 7;15:1343148. doi: 10.3389/fpls.2024.1343148 (PMC10954791; doi:10.3389/fpls.2024.1343148)
Supplement: Supplementary file 5 [file Table_2.xlsx]

## Sheet: Linkert_Forefront
Supplemental Table 2a. Numebr of SNPs per chromsome and map size for linkage groups constructed for population derived from Linkert and Forefront crosses.
Chromosme	No. SNP	Map size (cM)
1A	24	90.746
1B	88	112.049
1D	23	25.924
2A	69	63.991
2B	61	24.863
2D	28	11.122
3A	89	116.173
3B	22	27.701
3D	5	21.232
4A	25	33.409
4B	38	46.964
4D	6	34.533
5A	22	18.377
5B	44	91.556
5D	8	3.676
6A	94	91.982
6B	88	46.882
7A	214	247.631
7B	131	205.731
7D	9	23.325
Total	1088

## Sheet: Linkert_LMPG-6
Supplemenal Table 2b. Numebr of SNPs per chromsome and map size for linkage groups constructed for population derived from Linkert and LMPG-6 crosses.
Chromosme	No. SNPs	map size (cM)
1A	130	128.817
1B	43	48.876
1D	21	18.474
2A	60	120.091
2B	53	47.105
2D	18	43.387
3A	159	140.869
3B	91	52.286
4A	29	52.161
4B	37	46.999
4D	11	54.345
5A	54	47.701
5B	186	129.611
6A	201	82.235
6B	167	134.18
7A	83	147.87
7B	209	57.45
Total	1552

## Sheet: Sheet2
Supplemental Table 2c. Numebr of SNPs per chromsome and map size (MBP) for physical maps for population derived from Linkert and MN07098-6 .
Chromsome	No. SNPs	Map size (MBP)
chr1A	155	593.79
chr1B	125	664.776
chr1D	52	452.98
chr2A	85	779.809
chr2B	103	755.592
chr2D	98	633.696
chr3A	109	750.539
chr3B	76	803.751
chr3D	9	575.419
chr4A	67	738.807
chr4B	47	670.983
chr4D	3	465.185
chr5A	57	706.488
chr5B	47	707.477
chr5D	22	562.122
chr6A	50	601.959
chr6B	254	719.74
chr6D	58	473.05
chr7A	107	706.765
chr7B	107	748.324
chr7D	43	629.321
Total	1674
